# Supplementary material for: Estimating protection afforded by prior infection in preventing reinfection: applying the test-negative study design
Source: Am J Epidemiol. 2023 Dec 7;193(6):883–97. doi: 10.1093/aje/kwad239 (PMC11145912; doi:10.1093/aje/kwad239)
Supplement: Web_Material_kwad239 [file web_material_kwad239.zip]

Archive with 1 entries (1 files):
- kwad239 Ayoub Web Material Final.pdf
